# Supplementary material for: Population Genomics of Parallel Adaptation in Threespine Stickleback using Sequenced RAD Tags
Source: PLoS Genet. 2010 Feb 26;6(2):e1000862. doi: 10.1371/journal.pgen.1000862 (PMC2829049; doi:10.1371/journal.pgen.1000862)
Supplement: Table S2 — A complete list of the protein coding genes that fall in genomic regions associated with differences between oceanic and freshwater populations. Gene names are listed, where available from Ensembl (release 55.1j). Where gene names were lacking, ortholog names are listed for candidate genes from Table 3. Orthology for unnamed genes was extracted from the Ensembl annotation for each gene or determined by a BLAST search of the NCBI protein database using the predicted protein/s for each gene. Broad ontology groups for candidates are denoted by red text (those listed under the heading “Morphology” in Table 3) or blue text (those listed under “Osmoregulation” in Table 3). (0.10 MB XLS) [file pgen.1000862.s005.xls]

## Sheet: Sheet1
Ensembl Gene ID	Gene Start (bp)	Gene End (bp)	Chromosome Name	Associated Gene Name	Orthology
LG I
ENSGACG00000014230	21282960	21436974	groupI
ENSGACG00000014231	21388343	21434933	groupI	NCAM2
ENSGACG00000014241	21473205	21475291	groupI
ENSGACG00000014244	21479070	21491211	groupI	GART (1 of 2)
ENSGACG00000014248	21491546	21492836	groupI	N6AMT1
ENSGACG00000014256	21494435	21496950	groupI	JAGN1 (2 of 3)
ENSGACG00000014268	21543442	21565537	groupI	TNS1 (2 of 2)
ENSGACG00000014274	21559046	21559837	groupI
ENSGACG00000014275	21583240	21588042	groupI	IGFBP5 (2 of 2)
ENSGACG00000014280	21589378	21596657	groupI	IGFBP2 (1 of 2)
ENSGACG00000014289	21600545	21614802	groupI	STK11IP
ENSGACG00000014294	21620622	21621984	groupI
ENSGACG00000014296	21624062	21625496	groupI	INHA
ENSGACG00000014299	21630258	21663404	groupI	SPEG (2 of 2)
ENSGACG00000014313	21665938	21670669	groupI	CTDSP1 (2 of 2)
ENSGACG00000021310	21669702	21669788	groupI
ENSGACG00000014321	21674393	21675279	groupI
ENSGACG00000014323	21677574	21684080	groupI	OBSL1 (1 of 2)
ENSGACG00000014324	21699651	21730178	groupI	ATP1A1
ENSGACG00000014345	21760544	21783366	groupI	PROX1 (2 of 2)
ENSGACG00000014349	21856731	21858543	groupI	CCDC28A
ENSGACG00000014353	21861214	21861551	groupI	C6orf91
ENSGACG00000014358	21867888	21896675	groupI	FILIP1L
ENSGACG00000014367	21913742	21915030	groupI
ENSGACG00000014371	21915272	21916150	groupI
ENSGACG00000014373	21932962	21935790	groupI	COL8A1 (2 of 2)
ENSGACG00000014376	21938319	21939140	groupI	JAGN1 (1 of 3)
ENSGACG00000014378	21946843	21950061	groupI
ENSGACG00000014388	21953044	21958260	groupI	GPR180
ENSGACG00000014396	21958545	21961593	groupI	TGDS
ENSGACG00000014407	21961734	21977124	groupI
ENSGACG00000014419	21995013	22014777	groupI	PTGFRN
ENSGACG00000014424	22023622	22036587	groupI	CD2
ENSGACG00000014429	22046513	22065408	groupI	FAM184A (2 of 2)
ENSGACG00000014436	22067857	22074131	groupI
ENSGACG00000014437	22087211	22100621	groupI	SATB2 (2 of 2)
ENSGACG00000014439	22111889	22114279	groupI	BOLL
ENSGACG00000014444	22116777	22119346	groupI
ENSGACG00000014459	22121776	22122533	groupI
ENSGACG00000014464	22123043	22127106	groupI
ENSGACG00000014473	22128101	22134259	groupI	ETV5 (2 of 2)
ENSGACG00000014485	22146669	22154656	groupI	GART (2 of 2)
ENSGACG00000014490	22156417	22158271	groupI
ENSGACG00000014493	22159095	22160780	groupI
ENSGACG00000014496	22161642	22164775	groupI
ENSGACG00000014498	22168200	22171306	groupI	SLC19A1
ENSGACG00000014502	22173389	22174626	groupI
ENSGACG00000014503	22177916	22183240	groupI	ARPC2
ENSGACG00000014540	22182579	22188123	groupI
ENSGACG00000014542	22187222	22190408	groupI
ENSGACG00000014544	22191538	22192485	groupI	GPBAR1
ENSGACG00000014546	22196346	22201489	groupI	AAMP
LG IV Peak 1
ENSGACG00000018273	12424107	12436050	groupIV	OGT
ENSGACG00000018279	12438010	12441598	groupIV	ACRC
ENSGACG00000018281	12442336	12444314	groupIV	CETN2
ENSGACG00000018285	12445321	12448373	groupIV	NSDHL
ENSGACG00000018286	12451969	12456614	groupIV
ENSGACG00000018287	12459458	12462500	groupIV	ZNF185
ENSGACG00000018289	12463399	12467598	groupIV	FUT11
ENSGACG00000018291	12468117	12468728	groupIV	RAB9B
ENSGACG00000018292	12472918	12477723	groupIV	PLP1 (1 of 2)
ENSGACG00000018296	12500111	12585904	groupIV	NLGN3 (1 of 2)
ENSGACG00000018298	12660845	12838539	groupIV	VMA21
ENSGACG00000018300	12700707	12768384	groupIV	GRIA3 (2 of 2)
ENSGACG00000018311	12800220	12810446	groupIV	Q50D54_GASAC	EDA
ENSGACG00000018312	12811602	12817008	groupIV	Q50D52_GASAC
ENSGACG00000018313	12822782	12824676	groupIV
ENSGACG00000018314	12826542	12827369	groupIV	Q50D51_GASAC
ENSGACG00000018315	12843597	12851169	groupIV
ENSGACG00000018316	12857678	12861775	groupIV	NEURL1B
ENSGACG00000018318	12886001	12888151	groupIV	DUSP1
ENSGACG00000018319	12891471	12904168	groupIV	ERGIC1
ENSGACG00000018320	12904952	12925251	groupIV	FLT4
ENSGACG00000018322	12941555	12943706	groupIV	TRIM31
ENSGACG00000018324	12948567	12950365	groupIV	NPY2R
ENSGACG00000018325	12951906	12955107	groupIV	PRELID1 (1 of 2)
ENSGACG00000018331	12957378	12959627	groupIV	MXD3
ENSGACG00000018332	12962154	12969566	groupIV
ENSGACG00000018334	12971182	12976506	groupIV	DDX41
ENSGACG00000018337	13161092	13215854	groupIV	UNC5A
ENSGACG00000018344	13220801	13248223	groupIV	PDLIM7
ENSGACG00000018348	13247849	13251404	groupIV	CLTB
ENSGACG00000018350	13252044	13253484	groupIV	HIGD2B
ENSGACG00000018351	13258735	13265652	groupIV	ANKHD1
ENSGACG00000018352	13282319	13287248	groupIV
ENSGACG00000018354	13287303	13292669	groupIV	RUFY1
ENSGACG00000018355	13294516	13295502	groupIV	HBEGF
ENSGACG00000018357	13331270	13336566	groupIV	RMND5B
ENSGACG00000018359	13339769	13343280	groupIV
ENSGACG00000018361	13360790	13361899	groupIV
ENSGACG00000018362	13367495	13372511	groupIV
ENSGACG00000018367	13375789	13385299	groupIV	ANXA6
ENSGACG00000018374	13389317	13398176	groupIV	TNIP1
ENSGACG00000018378	13399031	13400196	groupIV
ENSGACG00000018379	13399655	13402595	groupIV	GPX3
LG IV Peak 2
ENSGACG00000018926	19502772	19504901	groupIV	LRRN3
ENSGACG00000018927	19504962	19515715	groupIV
ENSGACG00000018929	19626362	19645224	groupIV	CALD1 (1 of 2)
ENSGACG00000018930	19658413	19668630	groupIV	DNM1L (1 of 2)
ENSGACG00000018935	19670965	19680411	groupIV	DHX57
ENSGACG00000018938	19685754	19700674	groupIV	FAM40B
ENSGACG00000018942	19707744	19734610	groupIV	AHCYL2
ENSGACG00000018945	19735377	19740940	groupIV	TMEM209
ENSGACG00000018950	19742262	19746434	groupIV	PRDM4
ENSGACG00000018951	19762165	19765489	groupIV
ENSGACG00000018953	19769449	19775349	groupIV	SLC37A3
ENSGACG00000018956	19780039	19784824	groupIV	DENND2A (2 of 2)
ENSGACG00000018957	19844774	19845658	groupIV
ENSGACG00000018958	19849404	19859507	groupIV	PPARA (2 of 2)
ENSGACG00000018959	19899773	19905382	groupIV	WNT7B (2 of 2)
ENSGACG00000018960	19908710	19916119	groupIV	ATXN10
ENSGACG00000018964	19916813	19954054	groupIV	FBLN1 (2 of 2)
ENSGACG00000018967	19983324	19993225	groupIV	TRIM24 (2 of 2)
ENSGACG00000018969	20000831	20003316	groupIV	AKR1D1 (1 of 2)
ENSGACG00000018981	20004820	20014379	groupIV	KDM5A
ENSGACG00000018983	20019064	20025119	groupIV	SLC6A13 (2 of 2)
ENSGACG00000018996	20026722	20041153	groupIV	USP15
ENSGACG00000018997	20048757	20060866	groupIV	PPM1H (2 of 2)
ENSGACG00000018998	20064589	20071245	groupIV	IL17RE
ENSGACG00000019000	20071418	20073305	groupIV
ENSGACG00000019001	20179544	20182048	groupIV
ENSGACG00000019005	20205477	20208639	groupIV	CRELD2
ENSGACG00000019007	20208974	20211898	groupIV	ALG12
ENSGACG00000019008	20213011	20216316	groupIV	ZBED4
ENSGACG00000019009	20220967	20230106	groupIV	BRD1 (1 of 2)
ENSGACG00000019011	20374567	20407295	groupIV
LG IV Peak 3
ENSGACG00000019271	23792283	23801263	groupIV	LEMD3
ENSGACG00000019274	23803114	23806154	groupIV	TMBIM4
ENSGACG00000019282	23806218	23810016	groupIV	B2M (1 of 2)
ENSGACG00000019287	23811090	23816322	groupIV	B2M (2 of 2)
ENSGACG00000019291	23817901	23826392	groupIV	IRAK3
ENSGACG00000019292	23828128	23830322	groupIV	CDNF
ENSGACG00000019293	23831089	23838303	groupIV	HSPA14
ENSGACG00000019302	23839219	23841583	groupIV		PRL
ENSGACG00000019307	23846073	23847647	groupIV
ENSGACG00000019309	23850745	23860667	groupIV	RINT1
ENSGACG00000019311	23864187	23890676	groupIV	DENND5B (1 of 2)
ENSGACG00000019313	23928955	23953125	groupIV	TTLL12
ENSGACG00000019320	23961613	23967201	groupIV	PNPLA3
ENSGACG00000019321	23968608	23982358	groupIV	SULT4A1
ENSGACG00000019323	24031409	24102197	groupIV	MPPED1
ENSGACG00000019325	24111028	24189980	groupIV		SCUBE1
ENSGACG00000019330	24192525	24198946	groupIV	SAMM50 (2 of 2)
ENSGACG00000019333	24202091	24216647	groupIV	ALDH1L2
ENSGACG00000019334	24219970	24222547	groupIV	C12orf45
ENSGACG00000019336	24223728	24244834	groupIV	SLC41A2 (1 of 2)
ENSGACG00000019340	24262691	24277902	groupIV	CHST11
ENSGACG00000019341	24342759	24348272	groupIV	NFYB
ENSGACG00000019342	24355940	24366816	groupIV
ENSGACG00000019343	24367757	24370554	groupIV	PODXL
ENSGACG00000019344	24374004	24392313	groupIV	MKLN1
ENSGACG00000019345	24449351	24454938	groupIV	NET1 (1 of 2)
ENSGACG00000019346	24515423	24518686	groupIV	ASB13 (2 of 2)
ENSGACG00000019348	24520701	24530277	groupIV	GDI2
ENSGACG00000019363	24531078	24535243	groupIV	ANKRD16
ENSGACG00000019364	24536134	24542529	groupIV	GLT8D2
ENSGACG00000019367	24590538	24618926	groupIV	SBF1
ENSGACG00000019373	24621731	24629076	groupIV	SNX4 (1 of 2)
ENSGACG00000019383	24630021	24640628	groupIV	SAPS2 (1 of 2)
ENSGACG00000019386	24646619	24651665	groupIV	ZNF645
ENSGACG00000019389	24652574	24659292	groupIV	SLC26A3 (2 of 2)
ENSGACG00000019391	24662013	24671946	groupIV	SLC26A3 (1 of 2)
ENSGACG00000019399	24682335	24694623	groupIV	SLC26A5
ENSGACG00000019404	24694746	24698789	groupIV	PSMC2
ENSGACG00000019413	24699090	24706347	groupIV	DNAJC2
ENSGACG00000019422	24705906	24711304	groupIV	PMPCB
ENSGACG00000019437	24711743	24713591	groupIV	PHAX
ENSGACG00000019440	24711763	24712875	groupIV
ENSGACG00000019441	24763664	24812659	groupIV	KCNC2
ENSGACG00000019445	24826776	24831586	groupIV
ENSGACG00000019447	24835584	24838359	groupIV	GLIPR1
ENSGACG00000019451	24840114	24842633	groupIV
ENSGACG00000019453	24847273	24850298	groupIV
ENSGACG00000019455	24852375	24865063	groupIV
ENSGACG00000019457	24954177	24955946	groupIV	PHLDA1
ENSGACG00000019459	24957846	24971820	groupIV	NAP1L3
ENSGACG00000019461	24994302	25010245	groupIV	OSBPL8
ENSGACG00000019463	25060622	25079326	groupIV	ZDHHC17
ENSGACG00000019467	25082914	25088724	groupIV	CSRP2
ENSGACG00000019468	25093964	25099146	groupIV	E2F7
ENSGACG00000019470	25116788	25118026	groupIV
LG VII Peak 1
ENSGACG00000020217	14225069	14226886	groupVII	ATP5L
ENSGACG00000020218	14226053	14232395	groupVII
ENSGACG00000020219	14235040	14240999	groupVII
ENSGACG00000020220	14242463	14247072	groupVII	RUVBL2
ENSGACG00000020221	14260301	14268806	groupVII	SPNS2
ENSGACG00000020222	14316807	14325219	groupVII	SPNS3
ENSGACG00000020223	14329272	14341976	groupVII
ENSGACG00000020224	14343965	14353827	groupVII	ANKFY1
ENSGACG00000020225	14358132	14382637	groupVII	ZZEF1
ENSGACG00000020226	14410026	14443124	groupVII	ATP2A3
ENSGACG00000020227	14464316	14485331	groupVII	CAMKK1 (1 of 2)
ENSGACG00000020228	14487944	14497050	groupVII	P2RX1
ENSGACG00000020229	14498720	14505252	groupVII	DHX33
ENSGACG00000020230	14507117	14509707	groupVII	C1QBP
ENSGACG00000020231	14513150	14527273	groupVII	MLXIPL
ENSGACG00000020232	14555092	14571425	groupVII
ENSGACG00000020233	14587963	14593757	groupVII	HSPB1
ENSGACG00000020234	14603675	14612725	groupVII	YWHAG (1 of 2)
ENSGACG00000020235	14614771	14619226	groupVII	SRCRB4D
ENSGACG00000020236	14658991	14688319	groupVII	RIMBP3
ENSGACG00000020237	14706030	14708693	groupVII	SUPT4H1
ENSGACG00000020238	14778775	14788878	groupVII
ENSGACG00000020239	14793405	14819213	groupVII	MTMR4
ENSGACG00000020240	14824723	14831911	groupVII		CA4
ENSGACG00000020241	14852692	14860732	groupVII	GUSB
ENSGACG00000020242	14865123	14870596	groupVII
ENSGACG00000020243	14871252	14872274	groupVII
ENSGACG00000020244	14873239	14875907	groupVII	ZNHIT3
ENSGACG00000020245	14876168	14886480	groupVII	MYO19
ENSGACG00000020246	14888367	14890324	groupVII	PIGW
ENSGACG00000020247	14891145	14896582	groupVII	GGNBP2
ENSGACG00000020248	14896973	14908645	groupVII	DHRS11
ENSGACG00000020249	14910165	14914696	groupVII
ENSGACG00000020250	14919931	14932215	groupVII	FLOT2 (2 of 2)
ENSGACG00000020251	14938208	14943980	groupVII	ERAL1
ENSGACG00000020252	14964767	14971172	groupVII	C17orf63 (1 of 2)
ENSGACG00000020253	14974131	14980077	groupVII	TRPV2
ENSGACG00000020254	14983177	14986803	groupVII	SHPK
ENSGACG00000020255	14987555	14989286	groupVII	TMEM93
ENSGACG00000020256	14990159	14994685	groupVII	P2RX5 (2 of 2)
ENSGACG00000020257	14996045	15000947	groupVII	UBB
ENSGACG00000020258	14996446	15000101	groupVII
LG VII Peak 2
ENSGACG00000020313	16703180	16706782	groupVII	PCDH1 (2 of 2)
ENSGACG00000020314	16804232	16815940	groupVII
ENSGACG00000020315	16829719	16845611	groupVII	PCDHAC2 (1 of 2)
ENSGACG00000020316	16855815	16860331	groupVII
ENSGACG00000020317	16871846	16873412	groupVII	HRH2 (2 of 2)
ENSGACG00000020318	16888829	16894114	groupVII	KCNIP1 (2 of 2)
ENSGACG00000020319	16896044	16899867	groupVII	NPM1 (2 of 2)
ENSGACG00000020320	16901341	16905118	groupVII	CLDN7 (1 of 2)
ENSGACG00000020321	16916246	16936715	groupVII	FGF11 (2 of 2)
ENSGACG00000020322	16979133	17004317	groupVII
ENSGACG00000020323	17010160	17011176	groupVII
ENSGACG00000020324	17020940	17022108	groupVII
ENSGACG00000020325	17024309	17031165	groupVII	KDM6B (2 of 2)
ENSGACG00000020326	17036480	17044183	groupVII	GLRA4 (2 of 2)
ENSGACG00000020327	17045611	17058280	groupVII	AIFM1
ENSGACG00000020328	17061334	17071944	groupVII	TBC1D8B
ENSGACG00000020329	17078873	17079943	groupVII
ENSGACG00000020330	17083040	17085822	groupVII	GJB1 (2 of 2)
ENSGACG00000020331	17087633	17107931	groupVII	OPHN1
ENSGACG00000020332	17113900	17132233	groupVII	Q801Z2_GASAC	AR
ENSGACG00000020333	17153129	17164064	groupVII	MSN (1 of 2)
ENSGACG00000020334	17172024	17175412	groupVII	ZC3H12B
ENSGACG00000020335	17183033	17184016	groupVII	FAM123B
ENSGACG00000020336	17188065	17195749	groupVII	GAB3
ENSGACG00000020337	17198387	17203823	groupVII	CXorf57
ENSGACG00000020338	17209951	17217908	groupVII	NPAS2
ENSGACG00000020339	17237759	17250964	groupVII	BRWD3
ENSGACG00000020340	17254978	17257134	groupVII	FAM46D (1 of 2)
ENSGACG00000020341	17257461	17262253	groupVII
ENSGACG00000020342	17264422	17268521	groupVII	RRAGB
ENSGACG00000020343	17270774	17274008	groupVII	CNGA2
ENSGACG00000020344	17278254	17290477	groupVII	PLS3 (1 of 2)
ENSGACG00000020345	17292353	17311290	groupVII
ENSGACG00000020346	17312023	17316274	groupVII	CCDC61
ENSGACG00000020347	17315523	17319529	groupVII	ITPKC (2 of 2)
ENSGACG00000020348	17321254	17323279	groupVII	KCNK13 (1 of 2)
ENSGACG00000020349	17324971	17329397	groupVII
ENSGACG00000020350	17331025	17334333	groupVII	RTN2 (1 of 2)
ENSGACG00000020351	17345968	17356912	groupVII	PVRL3 (1 of 2)
ENSGACG00000020352	17361084	17361968	groupVII
ENSGACG00000020353	17364541	17370059	groupVII	PPME1
ENSGACG00000020354	17373495	17379602	groupVII	UCP2
ENSGACG00000020355	17379341	17381519	groupVII	DNAJB13
ENSGACG00000020356	17383162	17389795	groupVII	RAB6C
ENSGACG00000020357	17392819	17405880	groupVII
ENSGACG00000020358	17414810	17419416	groupVII	Q804E3_GASAC
ENSGACG00000020359	17428358	17430295	groupVII	PAFAH1B2
ENSGACG00000020360	17433979	17437601	groupVII	MPZL2 (2 of 2)
ENSGACG00000020361	17446833	17449484	groupVII	SCN4B (1 of 2)
ENSGACG00000020362	17463846	17500020	groupVII	DSCAML1 (1 of 2)
ENSGACG00000020363	17506353	17511909	groupVII	GRLF1 (2 of 2)
ENSGACG00000020364	17522442	17530912	groupVII	MYO1C (2 of 2)
ENSGACG00000020365	17536427	17538070	groupVII
ENSGACG00000020366	17543160	17553506	groupVII	STAG2 (2 of 2)
ENSGACG00000020367	17555779	17574579	groupVII	THOC2
ENSGACG00000020368	17580031	17631190	groupVII	GRIA3 (1 of 2)
ENSGACG00000020369	17649875	17653814	groupVII	CCHCR1
ENSGACG00000020370	17660352	17668782	groupVII	NLGN3 (2 of 2)
ENSGACG00000020371	17672904	17677820	groupVII	PLP1 (2 of 2)
ENSGACG00000020372	17679562	17685887	groupVII
ENSGACG00000020373	17681971	17682945	groupVII
ENSGACG00000020374	17687695	17689967	groupVII	CWC15
ENSGACG00000020375	17690575	17695081	groupVII	MTMR2
ENSGACG00000020376	17698831	17702387	groupVII	FAM76B
ENSGACG00000020377	17704698	17717526	groupVII	TAF1L
ENSGACG00000020378	17722723	17729779	groupVII	SLC6A7
ENSGACG00000020379	17746937	17765623	groupVII	RB1
ENSGACG00000020380	17758768	17760612	groupVII	LPAR6 (2 of 2)
ENSGACG00000020381	17767038	17771160	groupVII
ENSGACG00000020382	17772760	17779057	groupVII	RRM1 (2 of 2)
ENSGACG00000020383	17779545	17785773	groupVII	RNF121
ENSGACG00000020384	17790142	17791288	groupVII	NLRX1 (10 of 11)
ENSGACG00000020385	17795411	17818111	groupVII	CNKSR2 (1 of 2)
ENSGACG00000020386	17823824	17827313	groupVII	RNF167
ENSGACG00000020387	17833672	17840543	groupVII	SRRT
ENSGACG00000020388	17841023	17845846	groupVII	MOGAT3
ENSGACG00000020389	17857676	17866141	groupVII	C7orf51
ENSGACG00000020390	17868985	17874965	groupVII	ATP1B2 (1 of 2)
ENSGACG00000020391	17880340	17881233	groupVII	GLTPD2 (1 of 2)
ENSGACG00000020392	17887230	17893621	groupVII	CHRNE
ENSGACG00000020393	17899767	17908142	groupVII	PLD2
ENSGACG00000020394	17911856	17932197	groupVII	MINK1
ENSGACG00000020395	17939223	17944353	groupVII	GNB2
ENSGACG00000020396	17946329	17953886	groupVII	SLC12A9
ENSGACG00000020397	17953499	17960127	groupVII
ENSGACG00000020398	17965520	17974749	groupVII	GUCY2D (1 of 2)
ENSGACG00000020399	17978322	17982388	groupVII
ENSGACG00000020400	17991436	17995396	groupVII	SLC25A2
ENSGACG00000020401	17997085	18001531	groupVII
ENSGACG00000020402	18002418	18004778	groupVII	MPDU1 (2 of 2)
ENSGACG00000020403	18007253	18010078	groupVII	SLC25A35
ENSGACG00000020404	18025434	18055295	groupVII	SPTBN2
ENSGACG00000020405	18060067	18065841	groupVII	DPF2 (1 of 2)
ENSGACG00000020406	18071000	18075907	groupVII
ENSGACG00000020407	18093394	18104266	groupVII	SIPA1
ENSGACG00000020408	18121678	18127749	groupVII	KAT5
ENSGACG00000020409	18133048	18140770	groupVII	ABCG4 (2 of 2)
ENSGACG00000020410	18143644	18145494	groupVII
ENSGACG00000020411	18148593	18151780	groupVII	HINFP
ENSGACG00000020412	18153173	18156274	groupVII	DPAGT1
ENSGACG00000020413	18156974	18170784	groupVII	C2CD2L
ENSGACG00000020414	18173068	18173604	groupVII
ENSGACG00000020415	18180559	18199729	groupVII	PHLDB1 (2 of 2)
ENSGACG00000020416	18208057	18209358	groupVII	ATF5
ENSGACG00000020417	18215413	18217424	groupVII	STK36
ENSGACG00000020418	18219272	18228512	groupVII	ADAMTS15 (2 of 2)
ENSGACG00000020419	18277277	18283139	groupVII	SNX19 (2 of 2)
ENSGACG00000020420	18286645	18294281	groupVII	BCO2 (1 of 3)
ENSGACG00000020421	18349455	18364730	groupVII	UBASH3B (1 of 2)
ENSGACG00000020422	18366839	18372450	groupVII	F11R
ENSGACG00000020423	18382038	18384152	groupVII
ENSGACG00000020424	18392653	18402553	groupVII	FOXO1 (2 of 2)
ENSGACG00000020425	18404616	18407812	groupVII	MRPS31
ENSGACG00000020426	18408108	18413324	groupVII	TAF6
ENSGACG00000020427	18413920	18416643	groupVII
ENSGACG00000020428	18417299	18419451	groupVII	CLDN15 (2 of 2)
ENSGACG00000020429	18425524	18436420	groupVII
ENSGACG00000020430	18444981	18465071	groupVII	CPEB4 (1 of 2)
ENSGACG00000020431	18512998	18516229	groupVII	GPR112 (2 of 2)
ENSGACG00000020432	18527504	18536547	groupVII	FHL1 (2 of 2)
ENSGACG00000020433	18539190	18546225	groupVII	SLC9A6 (2 of 2)
ENSGACG00000020434	18548109	18551764	groupVII	IL2RG
ENSGACG00000020435	18553876	18558321	groupVII	SNX12
ENSGACG00000020436	18569383	18572642	groupVII	SLC7A3
ENSGACG00000020437	18576773	18579403	groupVII	RAB39B (2 of 2)
ENSGACG00000020438	18578956	18582949	groupVII
ENSGACG00000020439	18585497	18603040	groupVII
ENSGACG00000020440	18611320	18615153	groupVII	RBM14 (2 of 2)
ENSGACG00000020441	18621412	18630142	groupVII	BBS1
ENSGACG00000020442	18632237	18634024	groupVII	CD248 (2 of 2)
ENSGACG00000020443	18640111	18642468	groupVII
ENSGACG00000020444	18643279	18663673	groupVII	EHBP1L1 (1 of 2)
ENSGACG00000020445	18668437	18669781	groupVII	SSSCA1
ENSGACG00000020446	18670294	18676401	groupVII	ARR3 (1 of 2)
ENSGACG00000020447	18679097	18687043	groupVII	MCF2 (2 of 2)
ENSGACG00000020448	18690919	18691724	groupVII
ENSGACG00000020449	18693247	18697244	groupVII	F9 (2 of 2)
ENSGACG00000020450	18704738	18714311	groupVII
ENSGACG00000020451	18717956	18728613	groupVII	AFAP1L1 (1 of 2)
ENSGACG00000020452	18730810	18755710	groupVII	ABLIM3 (2 of 2)
ENSGACG00000020453	18769519	18771364	groupVII	ADRB2 (1 of 2)
ENSGACG00000020454	18787382	18794956	groupVII	UBTD2
ENSGACG00000020455	18798063	18801234	groupVII	IL12B (2 of 3)
LG VIII
ENSGACG00000007122	7921434	7960181	groupVIII	RAVER2
ENSGACG00000007145	7971478	7992100	groupVIII	JAK1
ENSGACG00000007168	8001904	8007260	groupVIII	AK3L1
ENSGACG00000007183	8016467	8033959	groupVIII	DNAJC6
ENSGACG00000007200	8049501	8059467	groupVIII	LEPR
ENSGACG00000007207	8080206	8084699	groupVIII	TTC22
ENSGACG00000007214	8091706	8095990	groupVIII	TTC4
ENSGACG00000007240	8096514	8100827	groupVIII	PARS2
ENSGACG00000007249	8109111	8128099	groupVIII	SGIP1 (1 of 2)
ENSGACG00000007263	8165344	8238725	groupVIII	PDE4B (2 of 2)
ENSGACG00000007270	8208428	8335563	groupVIII
ENSGACG00000007271	8275586	8279961	groupVIII	SENP5 (1 of 2)
ENSGACG00000007278	8284107	8315383	groupVIII
ENSGACG00000007288	8334646	8346332	groupVIII	IVNS1ABP
ENSGACG00000007309	8358318	8421180	groupVIII	HMCN1
ENSGACG00000007306	8358339	8358587	groupVIII
ENSGACG00000007368	8424316	8425927	groupVIII	ARPC5
ENSGACG00000007373	8431204	8445294	groupVIII	PLA2G4A
ENSGACG00000007384	8446071	8450585	groupVIII	PTGS2
ENSGACG00000007435	8465078	8467677	groupVIII	PDC (2 of 2)
ENSGACG00000007456	8471991	8496300	groupVIII
ENSGACG00000007501	8495959	8497654	groupVIII
ENSGACG00000007504	8498118	8499312	groupVIII	PRG4 (1 of 2)
ENSGACG00000007505	8499419	8502408	groupVIII
ENSGACG00000007515	8519939	8540860	groupVIII	FCHO1
ENSGACG00000007541	8542911	8565618	groupVIII	RFX2
ENSGACG00000007559	8571604	8578871	groupVIII	ACSBG2
ENSGACG00000007614	8587594	8599653	groupVIII	MLLT1
ENSGACG00000007629	8601701	8605432	groupVIII	ACER1
ENSGACG00000007641	8608236	8612174	groupVIII	MYO1F
ENSGACG00000007650	8625098	8649744	groupVIII	ADAMTS10
ENSGACG00000007669	8663745	8669341	groupVIII	ZAP70
ENSGACG00000007678	8672758	8675282	groupVIII	MOBKL2A
ENSGACG00000007681	8680085	8688792	groupVIII	MKNK2
ENSGACG00000007701	8695861	8705375	groupVIII	REXO1L1
ENSGACG00000007726	8712395	8715506	groupVIII
ENSGACG00000007733	8719592	8743199	groupVIII	CSNK1G2 (1 of 2)
ENSGACG00000007760	8754264	8763512	groupVIII
ENSGACG00000007766	8767315	8772605	groupVIII	NR2F6 (1 of 2)
ENSGACG00000007771	8782039	8782893	groupVIII
ENSGACG00000007775	8783070	8785859	groupVIII
ENSGACG00000007777	8790043	8792361	groupVIII	C19orf62
ENSGACG00000007785	8794763	8799364	groupVIII
ENSGACG00000007790	8801427	8811156	groupVIII	GTPBP3
ENSGACG00000007802	8814476	8840068	groupVIII	ANO8 (1 of 2)
ENSGACG00000007816	8844184	8845999	groupVIII
ENSGACG00000007838	8849666	8851978	groupVIII	ABHD8 (2 of 2)
ENSGACG00000007843	8853903	8869102	groupVIII	PTPRC
ENSGACG00000007863	8897020	8952064	groupVIII	NEK7
ENSGACG00000007885	8957647	8967593	groupVIII	LHX9
LG XI
ENSGACG00000008362	5208803	5214158	groupXI
ENSGACG00000008369	5215037	5217641	groupXI
ENSGACG00000008371	5217978	5219542	groupXI
ENSGACG00000008375	5224490	5227100	groupXI
ENSGACG00000008377	5239884	5245046	groupXI	SP140L
ENSGACG00000008382	5247357	5249139	groupXI
ENSGACG00000008388	5253223	5253936	groupXI
ENSGACG00000008389	5254443	5256484	groupXI	CCDC97
ENSGACG00000008394	5269219	5283214	groupXI	MKL1 (1 of 2)
ENSGACG00000008409	5410816	5413266	groupXI	PPPDE2 (1 of 2)
ENSGACG00000008421	5413900	5424398	groupXI	FLII
ENSGACG00000008434	5427988	5432735	groupXI	FAM134C
ENSGACG00000008459	5438916	5439993	groupXI
ENSGACG00000008462	5441626	5447170	groupXI	TUBG2
ENSGACG00000008473	5449613	5474517	groupXI
ENSGACG00000008483	5489109	5498480	groupXI	CNTNAP1
ENSGACG00000008492	5502920	5513429	groupXI	EZH1
ENSGACG00000008501	5516896	5519794	groupXI	RAMP2
ENSGACG00000008510	5527324	5527649	groupXI
ENSGACG00000008514	5528933	5530975	groupXI
ENSGACG00000008517	5561299	5572291	groupXI
ENSGACG00000008519	5633886	5636525	groupXI	CCDC43
ENSGACG00000008523	5644968	5646077	groupXI	FZD2
ENSGACG00000008527	5661792	5665608	groupXI
ENSGACG00000008532	5668353	5670404	groupXI
ENSGACG00000008535	5671289	5673584	groupXI	HSD17BP1
ENSGACG00000008544	5691229	5699595	groupXI
ENSGACG00000008553	5708601	5718665	groupXI	ATP6V0A1 (2 of 2)
ENSGACG00000008605	5720289	5730521	groupXI	PTRF (2 of 2)
ENSGACG00000008607	5736635	5744447	groupXI	STAT3
ENSGACG00000008634	5771316	5781666	groupXI
ENSGACG00000008641	5818927	5836905	groupXI
ENSGACG00000008648	5842754	5854706	groupXI	KCNH4 (2 of 2)
ENSGACG00000008659	5870465	5873553	groupXI	RAB5C (2 of 2)
ENSGACG00000008679	5875523	5881288	groupXI	KAT2A
ENSGACG00000008740	5884307	5888511	groupXI	DHX58
ENSGACG00000008756	5977045	5991514	groupXI	ZNF385C (1 of 3)
ENSGACG00000008761	5999182	6000714	groupXI	NKIRAS2
ENSGACG00000008768	6000782	6005360	groupXI	DNAJC7 (1 of 2)
ENSGACG00000008806	6006856	6010095	groupXI	TTC25
ENSGACG00000008809	6011225	6013275	groupXI
ENSGACG00000008810	6013319	6014866	groupXI	CNP
ENSGACG00000008812	6019137	6032077	groupXI	ACLY (2 of 2)
ENSGACG00000008824	6034300	6036554	groupXI	KLHL11 (1 of 2)
ENSGACG00000008830	6038567	6041569	groupXI	NT5C3L (1 of 2)
ENSGACG00000008857	6042689	6046676	groupXI	FKBP10 (2 of 2)
ENSGACG00000008867	6048625	6051978	groupXI
ENSGACG00000008875	6054503	6066827	groupXI	ADAM11 (2 of 2)
ENSGACG00000008889	6070481	6072919	groupXI
ENSGACG00000008897	6085209	6095518	groupXI	STAC2 (1 of 2)
ENSGACG00000008904	6106841	6114790	groupXI	FBXL20
ENSGACG00000008918	6151636	6152709	groupXI	NEUROD2 (1 of 2)
ENSGACG00000008920	6181412	6186313	groupXI	STARD3
ENSGACG00000008937	6189394	6191153	groupXI
ENSGACG00000008946	6193596	6194777	groupXI	TCAP
LG XXI
ENSGACG00000002461	5283848	5560806	groupXXI	CNTNAP2 (1 of 2)
ENSGACG00000002466	5378929	5380854	groupXXI
ENSGACG00000002469	5440575	5443026	groupXXI
ENSGACG00000002473	5516657	5518336	groupXXI
ENSGACG00000002475	5563933	5565402	groupXXI	LCN15 (2 of 3)
ENSGACG00000002477	5566443	5569736	groupXXI	C8G
ENSGACG00000002478	5570723	5573618	groupXXI	MSRB2
ENSGACG00000002485	5574282	5581150	groupXXI	ARMC3
ENSGACG00000002491	5583448	5603633	groupXXI	PIP5K2A
ENSGACG00000002493	5609584	5615358	groupXXI	SPAG6
ENSGACG00000002494	5618122	5622349	groupXXI	BMI1
ENSGACG00000002498	5627431	5630858	groupXXI	COMMD3
ENSGACG00000002505	5653839	5689259	groupXXI	MLLT10
ENSGACG00000002510	5698558	5699757	groupXXI	C10orf140
ENSGACG00000002512	5734019	5738065	groupXXI	PDIA4
ENSGACG00000002519	5738223	5745177	groupXXI	GPT (1 of 2)
ENSGACG00000002531	5747557	5751896	groupXXI	PPP1R16A
ENSGACG00000002536	5768154	5778431	groupXXI	OPLAH
ENSGACG00000002544	5790345	5795969	groupXXI	SHARPIN (1 of 2)
ENSGACG00000002549	5796343	5797942	groupXXI
ENSGACG00000002551	5808646	5870440	groupXXI
ENSGACG00000002553	5894383	5895537	groupXXI	NDUFB4
ENSGACG00000002559	5895782	5903328	groupXXI	HGD
ENSGACG00000002594	5926309	5963001	groupXXI	POLA1
ENSGACG00000002599	5965675	5971025	groupXXI	PCYT1B (1 of 2)
ENSGACG00000002603	5974334	5978352	groupXXI	PDK3
ENSGACG00000002620	5980270	5988791	groupXXI
ENSGACG00000002625	5992600	5997872	groupXXI	ZDHHC20 (1 of 2)
ENSGACG00000002631	5998568	6008658	groupXXI	MARCH6 (1 of 2)
ENSGACG00000002636	6010384	6012874	groupXXI	CMBL
ENSGACG00000002643	6013666	6017677	groupXXI	CCT5
ENSGACG00000002662	6017697	6038095	groupXXI	MTRR
ENSGACG00000002670	6065576	6128487	groupXXI	SEMA5A
ENSGACG00000002677	6175595	6182961	groupXXI
ENSGACG00000002680	6183073	6185026	groupXXI	C18orf55
ENSGACG00000002682	6189464	6240135	groupXXI	NETO1 (1 of 2)
ENSGACG00000002686	6280670	6287350	groupXXI	FBXO15 (1 of 2)
ENSGACG00000002693	6289750	6291376	groupXXI	CBLN2
ENSGACG00000002698	6398964	6400574	groupXXI	SOCS6
ENSGACG00000002700	6406865	6431202	groupXXI	RTTN
ENSGACG00000002708	6434107	6436140	groupXXI	CD226
ENSGACG00000002710	6446899	6474452	groupXXI	DOK6
ENSGACG00000002714	6484786	6495419	groupXXI	CRISPLD1 (1 of 2)
ENSGACG00000002723	6504850	6508030	groupXXI	PI15
ENSGACG00000002727	6530309	6533659	groupXXI	GDAP1
ENSGACG00000002744	6534938	6558550	groupXXI	JPH1 (2 of 2)
ENSGACG00000002748	6564963	6566999	groupXXI	TCEB1
ENSGACG00000002752	6568444	6575898	groupXXI	UBE2W
ENSGACG00000002757	6579026	6642145	groupXXI	STAU2
ENSGACG00000002765	6648367	6656819	groupXXI	RDH10
ENSGACG00000002767	6658948	6662180	groupXXI	RPL7
ENSGACG00000002785	6662481	6665187	groupXXI
ENSGACG00000002788	6671169	6674187	groupXXI	C8orf84
ENSGACG00000002790	6675083	6677342	groupXXI	TERF1
ENSGACG00000002793	6682621	6742679	groupXXI	KCNB2 (1 of 2)
ENSGACG00000002794	6761590	6775206	groupXXI	TRPA1
ENSGACG00000002802	6777503	6777928	groupXXI	MSC
ENSGACG00000002803	6826891	6855061	groupXXI	EYA1
ENSGACG00000002808	6900599	6902079	groupXXI	XKR9
ENSGACG00000002818	6903787	6909004	groupXXI	TRAM1L1
ENSGACG00000002822	6911713	6953777	groupXXI	NCOA2 (1 of 2)
ENSGACG00000002829	6960347	6963454	groupXXI	PRDM14
ENSGACG00000002831	6981536	7001063	groupXXI	SLCO5A1
ENSGACG00000002837	7005039	7035292	groupXXI	SULF1
ENSGACG00000002842	7075053	7102135	groupXXI	C8orf34
ENSGACG00000002845	7111029	7173655	groupXXI	PREX2
ENSGACG00000002855	7157077	7168299	groupXXI
ENSGACG00000002857	7179938	7191684	groupXXI	CPA6
ENSGACG00000002879	7193639	7227151	groupXXI
ENSGACG00000002893	7228415	7230131	groupXXI
ENSGACG00000002894	7231252	7232984	groupXXI
ENSGACG00000002896	7239829	7243964	groupXXI	COPS5
ENSGACG00000002909	7247243	7250822	groupXXI	LRRC67
ENSGACG00000002911	7252547	7254333	groupXXI	TCF24
ENSGACG00000002913	7252896	7262425	groupXXI	C8orf45
ENSGACG00000002918	7255256	7257350	groupXXI
ENSGACG00000002922	7262834	7271765	groupXXI	SGK3
ENSGACG00000002964	7275543	7280619	groupXXI	MYBL1
ENSGACG00000002969	7290562	7291629	groupXXI	RRS1
ENSGACG00000002971	7305661	7306888	groupXXI	CRH
ENSGACG00000002973	7308799	7311737	groupXXI	TRIM55 (1 of 2)
ENSGACG00000002974	7317660	7331681	groupXXI	PDE7A
ENSGACG00000002983	7333151	7334309	groupXXI	MTFR1
ENSGACG00000002986	7337019	7342720	groupXXI	ARMC1 (1 of 2)
ENSGACG00000002995	7409163	7409966	groupXXI	BHLHE22
ENSGACG00000002998	7467320	7472869	groupXXI	YTHDF3
ENSGACG00000003004	7474167	7477313	groupXXI	ABHD10
ENSGACG00000003016	7478290	7481292	groupXXI	TAGLN3
ENSGACG00000003040	7487166	7488409	groupXXI	C1QTNF9
ENSGACG00000003045	7489501	7494440	groupXXI
ENSGACG00000003047	7497425	7501855	groupXXI	SPATA13
ENSGACG00000003053	7503400	7508618	groupXXI	TMPRSS7
ENSGACG00000003060	7512720	7515886	groupXXI
ENSGACG00000003066	7519692	7540702	groupXXI	FLT1
ENSGACG00000003081	7545194	7552587	groupXXI	PAN3
ENSGACG00000003090	7558221	7559864	groupXXI	FLT3
ENSGACG00000003094	7561253	7562489	groupXXI
ENSGACG00000003095	7564026	7564669	groupXXI	PRHOXNB
ENSGACG00000003099	7565291	7567878	groupXXI	PDX1
ENSGACG00000003100	7569977	7571996	groupXXI
ENSGACG00000003102	7575402	7582561	groupXXI	LNX2
ENSGACG00000003107	7582349	7584676	groupXXI	GTF3A (1 of 2)
ENSGACG00000003110	7589962	7592505	groupXXI	RPL21P44
ENSGACG00000003114	7593074	7598419	groupXXI	USP12
ENSGACG00000003145	7600074	7601093	groupXXI	GPR12
ENSGACG00000003147	7605441	7613959	groupXXI	WASF3 (1 of 2)
ENSGACG00000003151	7616147	7622264	groupXXI	CDK8
ENSGACG00000003167	7624135	7626889	groupXXI	RNF6
ENSGACG00000003172	7637346	7667969	groupXXI	ATP8A2
ENSGACG00000003182	7671202	7675537	groupXXI	TMEM46
ENSGACG00000003186	7677215	7682182	groupXXI	CCDC52
ENSGACG00000003204	7723318	7731230	groupXXI	KIAA2018
ENSGACG00000003207	7733155	7735833	groupXXI	NAT13
ENSGACG00000003211	7736424	7743329	groupXXI	ATP6V1A (1 of 2)
ENSGACG00000003247	7745465	7753370	groupXXI	GRAMD1C
ENSGACG00000003251	7755188	7758807	groupXXI	ZDHHC23 (1 of 2)
ENSGACG00000003254	7759788	7768352	groupXXI	KIAA1407
ENSGACG00000003260	7769230	7778698	groupXXI	QTRTD1
ENSGACG00000003265	7795884	7805381	groupXXI	DRD3
